# Supplementary material for: Overview of Neuro-Ophthalmic Findings in Leukodystrophies
Source: J Clin Med. 2024 Aug 28;13(17):5114. doi: 10.3390/jcm13175114 (PMC11396446; doi:10.3390/jcm13175114)
Supplement: Supplementary file 1 [file jcm-13-05114-s001.zip]

Archive with 1 entries (1 files):
- jcm-3123329-Supplementary Materials.pdf
